# Supplementary material for: Association Between Periodontal Disease and Blood Biomarkers in U.S. Adults: A Cross-Sectional Study
Source: Biomedicines. 2025 Dec 5;13(12):2991. doi: 10.3390/biomedicines13122991 (PMC12731155; doi:10.3390/biomedicines13122991)
Supplement: Supplementary file 1 [file biomedicines-13-02991-s001.zip]

Archive with 1 entries (1 files):
- biomedicines-3961791-supplementary.pdf
